# Supplementary material for: Arginine metabolism supports de novo pyrimidine biosynthesis to block DNA damage and maintain Epstein-Barr virus latency
Source: mBio. 2026 Jun 15;17(7):e00933-26. doi: 10.1128/mbio.00933-26 (PMC13343950; doi:10.1128/mbio.00933-26)
Supplement: Table S5 — Metabolite LC-MS peak heights of P3HR1 culture media. [file mbio.00933-26-s0006.xlsx]

## Sheet: RPMI1640
Table S5: Metabolites LC-MS peak heights in P3HR1 cell media related to Figure S3
Sample Name	010926RSWA100d3_1	010926RSWA100d3_2	010926RSWA100d3_3	010926RSWA0d3_1	010926RSWA0d3_2	010926RSWA0d3_3	010926RSWA100d5_1	010926RSWA100d5_2	010926RSWA100d5_3	010926RSWA0d5_1	010926RSWA0d5_2	010926RSWA0d5_3
Group	1	1	1	2	2	2	3	3	3	4	4	4
Urea	3.75029e+06	4.4194e+06	2.8309e+06	371772	366388	389441	2.51071e+06	2.47142e+06	2.33777e+06	318212	244394	127053
ethanolamine	3259.13	6982.07	4660.62	7078.78	12431.8	5384.49	9120.38	4272.08	16405.5	6687.85	11901.8	15018.6
glycine	N/A	N/A	2496.87	N/A	N/A	N/A	N/A	4993.35	N/A	N/A	1665.25	N/A
alanine	1.08302e+07	1.2003e+07	8.88283e+06	8.45911e+06	7.92064e+06	7.63064e+06	5.02907e+06	6.09533e+06	6.88039e+06	4.75732e+06	4.98444e+06	5.20333e+06
betaine aldehyde	11815.1	19545.1	23958.2	31850	28662.2	19272.3	21896.6	29922.9	28760.2	34581.1	11048.9	21515.4
choline	6.19935e+07	6.72058e+07	6.22527e+07	7.05825e+07	8.04785e+07	7.55773e+07	4.84905e+07	5.56715e+07	5.61687e+07	7.51153e+07	6.73077e+07	7.16386e+07
4-aminobutyrate	2505.95	N/A	N/A	7492.78	N/A	N/A	N/A	N/A	N/A	4152.62	N/A	4981.56
dimethylglycine	238920	115148	N/A	827397	726320	1.14156e+06	808107	139822	258306	825533	380012	689028
serine	1.06551e+06	1.1343e+06	1.00102e+06	5.82982e+06	6.12575e+06	6.53598e+06	3.50538e+06	3.08359e+06	2.84965e+06	7.51518e+06	7.27234e+06	6.8199e+06
cytosine	484293	437717	438802	551515	552690	444472	533733	589047	624589	491440	466762	495261
Creatinine	N/A	27589.8	14903.9	11255.8	11088.2	12931	13842.7	N/A	N/A	19738.7	21163.5	N/A
proline	2.06065e+08	2.23852e+08	1.90429e+08	1.33872e+08	1.1787e+08	1.33744e+08	9.90938e+07	1.21024e+08	1.29235e+08	1.03343e+08	9.5861e+07	9.03365e+07
indole	1.30686e+06	1.52553e+06	1.20108e+06	2.08388e+06	1.33783e+06	2.1167e+06	902161	1.73377e+06	1.88832e+06	2.449e+06	2.56266e+06	2.11244e+06
betaine	1.3274e+06	2.25451e+06	1.9597e+06	2.31759e+06	2.25017e+06	3.07062e+06	2.08612e+06	1.81426e+06	1.45844e+06	814454	499827	N/A
valine	1.86105e+06	2.1782e+06	1.68911e+06	2.74894e+06	2.36129e+06	2.35967e+06	1.64659e+06	2.30829e+06	2.13025e+06	2.84705e+06	2.85424e+06	2.30404e+06
threonine	1.39578e+07	2.04656e+07	1.12571e+07	1.73063e+07	1.76539e+07	1.78176e+07	1.6514e+07	1.2756e+07	1.02001e+07	1.59889e+07	1.7846e+07	1.51495e+07
homoserine	29135.8	33297.9	26634.4	7498.62	10911.8	24135.5	14032.9	21634.7	15771.6	16640.4	16560.9	6647.11
purine	558585	763228	516851	920926	947501	786462	537704	708781	650378	854788	1.1152e+06	974563
cysteine	556375	647057	318763	646071	492232	438401	109691	120806	121699	341367	345339	283454
creatine	344124	256515	197383	198241	183305	155711	107372	127386	158041	159072	171597	154888
nicotinamide	7.90883e+07	9.37283e+07	7.17242e+07	9.33647e+07	8.29746e+07	7.36945e+07	6.77186e+07	9.0031e+07	8.51499e+07	1.06222e+08	1.03022e+08	9.00486e+07
Imidazoleacetic acid	17219.4	29160.1	30776.6	1.02947e+06	1.11252e+06	1.01331e+06	983907	758314	894963	1.73529e+06	1.55763e+06	1.36513e+06
thymine	94677.1	119365	75648	127189	140391	110817	66138.7	110117	118834	117672	111215	108320
DL-Pipecolic acid	8.7576e+07	9.03137e+07	8.95856e+07	2.4907e+08	2.38913e+08	2.41095e+08	1.85732e+08	2.49455e+08	1.75271e+08	2.7831e+08	3.15272e+08	2.95167e+08
N-Acetylputrescine	11103.4	5088.93	77573.6	12921.1	13428	31645	33470.2	68411.9	56697.1	32115.1	6995.03	18157.3
hydroxyproline	4.23983e+07	4.07098e+07	3.26324e+07	3.13424e+07	3.90489e+07	2.82012e+07	2.70001e+07	3.42686e+07	3.05808e+07	3.29243e+07	3.49428e+07	2.91949e+07
leucine-isoleucine	2.96996e+08	3.16864e+08	2.59789e+08	3.22792e+08	3.04951e+08	2.84776e+08	2.64015e+08	2.93319e+08	2.8833e+08	3.22174e+08	3.16607e+08	3.17176e+08
ornithine	1.12945e+06	1.01483e+06	1.37119e+06	73206.8	85621.9	81532.2	1.02164e+06	685078	725710	29125.2	23338.6	18311.5
asparagine	1.9569e+07	2.14e+07	2.22618e+07	1.24334e+07	1.38336e+07	1.22364e+07	1.13875e+07	1.44238e+07	1.32444e+07	1.38482e+07	1.1101e+07	1.50557e+07
aspartate	9.18038e+06	8.39427e+06	7.49287e+06	8.02341e+06	8.06156e+06	6.89497e+06	1.06185e+07	1.22907e+07	1.21559e+07	7.47526e+06	8.4423e+06	7.12876e+06
adenine	4.4563e+06	5.2641e+06	3.39946e+06	5.43903e+06	5.13687e+06	4.43337e+06	3.53381e+06	4.51367e+06	4.35689e+06	5.1824e+06	5.15638e+06	4.64655e+06
Methylcysteine	1.07634e+07	1.14847e+07	8.33349e+06	1.26715e+07	1.23647e+07	1.10434e+07	7.9412e+06	1.21013e+07	8.47715e+06	1.35364e+07	1.33619e+07	1.20159e+07
homocysteine	107965	108470	63066.7	32004.2	22912.2	20376.7	60250.5	55177.3	67752.3	19747.3	21577.3	60222
methylnicotinamide	1.06978e+06	1.23168e+06	802217	1.27866e+06	1.175e+06	1.06933e+06	30381.8	25810.1	31327.3	1.34027e+06	1.11907e+06	927227
histidinol	N/A	N/A	N/A	N/A	N/A	N/A	3328.33	N/A	N/A	N/A	N/A	N/A
lysine	63369.6	79228.3	80381.2	150307	120150	116511	71921.6	85221.6	84470.9	129663	112702	103051
glutamine	4.27962e+07	4.42003e+07	3.17553e+07	9.0042e+07	8.28533e+07	7.99984e+07	9.49969e+07	1.05027e+08	8.85653e+07	1.15805e+08	1.09128e+08	1.19818e+08
O-acetyl-L-serine	4990.82	2492.54	N/A	10329.9	N/A	5158.68	5928.74	N/A	5918.24	N/A	5818.96	11548.9
glutamate	6.33525e+07	8.29043e+07	5.78177e+07	9.10463e+07	9.00849e+07	8.34999e+07	3.90226e+07	3.52831e+07	4.66733e+07	7.41215e+07	7.20469e+07	5.98184e+07
methionine	1.58445e+07	1.80814e+07	1.47547e+07	1.93663e+07	1.72853e+07	1.74277e+07	1.3149e+07	1.67852e+07	1.63886e+07	2.04323e+07	1.97358e+07	1.81183e+07
guanine	318375	423303	185597	446860	348913	250091	21879.3	37930.2	21274	267502	267147	195316
histidine	6.07783e+07	5.28112e+07	5.78221e+07	4.92977e+07	5.03089e+07	4.61028e+07	6.70209e+07	5.80861e+07	5.83707e+07	5.14719e+07	5.11212e+07	5.26021e+07
2-Aminooctanoic acid	77409	13314.7	19141.8	2496.63	7490.36	7383.45	6664.88	7490.59	5805.79	N/A	4993.57	2506.07
carnitine	470629	425393	414884	589011	681761	517445	242218	180794	194198	259049	280325	243841
Methionine sulfoxide	1.07085e+06	1.15264e+06	1.19745e+06	1.01649e+06	1.13144e+06	973553	846958	959379	817805	820443	850477	697480
phenylalanine	2.37894e+07	2.4301e+07	2.02786e+07	4.48331e+07	3.89743e+07	3.64469e+07	2.60804e+07	3.28638e+07	2.81069e+07	4.82969e+07	4.15417e+07	3.63418e+07
Pyridoxamine	5386.54	10618.4	4767.26	22773.2	13217.7	N/A	23351.2	6187.8	9031.01	14160.3	10748.7	28609.9
pyridoxine	1.76257e+07	1.68814e+07	1.45965e+07	2.09456e+07	1.91404e+07	1.80021e+07	1.83883e+07	2.3986e+07	2.17651e+07	2.66696e+07	2.07739e+07	2.09195e+07
1-Methyl-Histidine	117642	102865	153126	103833	104891	131084	171821	243030	58467.2	125537	106698	92255
N-acetyl-L-ornithine	N/A	2397.53	N/A	N/A	N/A	N/A	92349	3843.53	5107.37	N/A	4993.33	2443.99
arginine	2.66248e+07	3.07437e+07	2.41231e+07	16076.1	18719.3	15542.8	2.42487e+07	2.50616e+07	2.61244e+07	14019.6	9259.43	12445
citrulline	896711	866126	953516	N/A	N/A	N/A	850515	936491	872857	N/A	N/A	N/A
N-carbamoyl-L-aspartate	31624.1	13390.8	27894.6	4144.39	6639.56	6346.49	18310.8	16614.6	19048.7	14142.9	13381.4	13307.8
glucosamine	86818.2	90223.3	89067	4.41215e+06	4.00374e+06	3.89372e+06	4.38904e+06	3.58623e+06	3.07305e+06	7.37932e+06	7.36016e+06	6.85945e+06
tyrosine	8.636e+06	1.05332e+07	8.20311e+06	1.17735e+07	1.2527e+07	1.06733e+07	9.10934e+06	1.13448e+07	9.34616e+06	1.20527e+07	1.32866e+07	1.22558e+07
Phosphorylcholine	6.18592e+06	1.94139e+06	9.51863e+06	2.51242e+06	3.14391e+06	5.04508e+06	1.05044e+07	7.04869e+06	8.88546e+06	2.44478e+06	2.20902e+06	3.43486e+06
3-phospho-serine	1664.56	N/A	N/A	6654.3	3302.92	N/A	2496.75	N/A	N/A	3328.28	5827.07	N/A
N6-Acetyl-L-lysine	56299.6	61454.3	57823.5	34225.8	N/A	N/A	31182.1	30842.8	31558.2	N/A	19618.3	35414.8
Acetyllysine	55094.2	71666.9	48323	N/A	86346.8	103899	12954.9	36941.4	17606.7	N/A	56507.4	31587.4
N-acetyl-glutamine	43405	45633.6	40209	2.70717e+06	2.97874e+06	2.36567e+06	2.43981e+06	2.09191e+06	1.73957e+06	5.77355e+06	5.77429e+06	4.85567e+06
N-acetyl-glutamate	31839.7	54726.2	39006.2	121830	96213.5	58664.6	78732.3	101714	78441.7	124859	143433	144334
Ng,NG-dimethyl-L-arginine	187321	232697	170910	154998	167900	138172	77049.5	76454.1	95451.1	107003	74142.8	111557
Acetylcarnitine DL	169025	159011	32515.3	108502	60908	19011.1	10618.1	31132.3	23645	28260.4	42976.9	7783.9
tryptophan	8.51304e+06	1.03011e+07	6.36354e+06	1.71265e+07	1.72987e+07	1.64142e+07	9.37586e+06	1.21286e+07	8.06558e+06	1.64576e+07	1.91934e+07	1.77457e+07
Kynurenine	123246	164133	118202	92506.7	77525.5	120787	84834.3	109097	122422	126542	99487.8	109067
N-acetyl-glucosamine	N/A	2563.87	N/A	12688.9	11841	6959.48	5056.4	6767.09	5848.18	27421.5	11203.8	17470.8
Flavone	6171.7	20012.9	8366.86	5263.78	4311.2	12737.1	14641.8	7386.83	7208.12	9708.29	22936.8	9973.82
cystathionine	246923	104053	417693	131967	120649	149974	143095	75699	157359	53872.9	51592.9	55995.5
5-methoxytryptophan	N/A	N/A	3315.94	7783.63	5827.61	3307.98	2497.17	N/A	4993.48	N/A	N/A	N/A
Cystine	5.07801e+07	6.07963e+07	5.58901e+07	1.37838e+07	2.57227e+07	3.47253e+07	4.26756e+07	4.95444e+07	4.46277e+07	2.20522e+07	2.30013e+07	3.06615e+07
cytidine	625239	822501	485138	3.7033e+06	3.44653e+06	3.38308e+06	139743	157693	167582	2.85407e+06	3.17731e+06	2.4138e+06
biotin	1.22304e+07	1.59035e+07	1.1492e+07	1.44027e+07	1.30431e+07	1.64738e+07	1.25811e+07	1.41044e+07	1.44694e+07	1.40188e+07	1.11911e+07	1.40319e+07
deoxyadenosine	N/A	N/A	N/A	7473.34	4080.35	N/A	N/A	N/A	4819.12	3416.04	7507.26	3184.29
Glycerophosphocholine	6.62755e+06	6.03811e+06	8.16131e+06	1.46734e+07	1.31443e+07	1.27853e+07	5.87791e+06	7.87349e+06	5.0811e+06	9.20111e+06	1.09287e+07	1.2376e+07
acadesine	9029.81	18299.4	4027.23	356544	398159	314781	318470	372278	423241	417509	374210	468362
D-glucosamine-6-phosphate	N/A	2462.88	2477.66	49955.8	51595.3	27473.8	42648.6	39085.8	33184	40844.9	45677.1	49937.6
D-glucosamine-1-phosphate	7480.61	5834.42	14158.2	27549.9	39439.1	18355.8	11621.8	33185.6	27341.3	29796.2	34122	33284.4
thiamine	1.46624e+06	1.23101e+06	N/A	1.65794e+07	2.0762e+07	2.3231e+07	1.06979e+06	N/A	1.38781e+06	1.61756e+07	1.45217e+07	1.7492e+07
S-ribosyl-L-homocysteine-posi	13321.9	5901.87	9136.89	908918	1.01891e+06	1.018e+06	358641	285368	294737	1.65896e+06	1.43841e+06	1.61716e+06
deoxyguanosine	4984.71	N/A	N/A	4039.15	18463.7	11385.8	2610.31	6650.57	5817.4	10282.2	12576.1	15811.7
adenosine	12770.1	9902.72	10798.9	9977.66	21061.6	48810	75763.9	87638.3	53884.4	98272.7	100321	66807.3
1-Methyladenosine	14012.9	15848	12306.6	29402	23513.3	21418.6	22513.2	29531.5	19423.9	31208.8	11216.6	31617.9
guanosine	5814.96	N/A	8731.52	6505.55	7186.48	11835.8	4385.92	14976.5	20725.9	8576.01	11744.6	4964.07
L-arginino-succinate	11926.8	10614.9	11747.4	501365	421459	429945	506099	612305	449538	720581	706612	665624
S-methyl-5-thioadenosine	89865.3	78689.7	40094.8	319027	235241	293346	367087	323661	366673	304323	332113	327950
7-methylguanosine	15777.5	9882.85	12571.1	17373.2	7303.39	15509.4	11197.5	N/A	21010.3	18936.8	18774.8	10738.5
dCMP	69928.3	68253.7	56603.2	101665	95331.6	94075.3	35790.6	27981.5	34511.7	40184.4	28172.2	57429.1
glutathione	27490.1	29108	13324	102455	70062	85992.5	47601.3	23041.4	43226.5	90410.8	103406	85532.8
dTMP	6659.16	5822	3309.11	3345.88	N/A	7480.48	N/A	3346.48	N/A	N/A	3327.83	N/A
CMP	205638	233971	188979	352299	417435	397504	278982	341547	280648	142381	140706	134887
UMP	45765.7	61124.9	43266.6	76071.3	65743.2	48278.6	61769.1	71591	55630.5	25798.5	23298.7	29259.8
dAMP	31629.6	30800.4	7489.87	24957.6	22459.1	19972.9	9152.81	10821.2	19129.3	19974.4	21638.2	19977.6
Nicotinamide ribotide	5379.24	5086.71	N/A	N/A	1811.3	10111.9	N/A	6358.27	9818.76	8385.98	5383.5	4158.42
aminoimidazole carboxamide ribonucleotide	N/A	6660.29	2496.75	N/A	11652.6	6662.7	8325.99	8318.37	N/A	5816.42	2492.82	3330.64
thiamine-phosphate	10814.6	18311.5	15905.1	9987.8	14146.4	18313.3	16643.7	3324.18	12479.2	2496.61	6655.07	4995.9
dGMP	5905.11	N/A	9779.95	N/A	N/A	4674.82	N/A	3268.33	N/A	N/A	N/A	4058.61
AMP	492702	473241	418146	400088	311510	304513	1.58254e+06	1.44966e+06	1.68021e+06	611321	556751	599907
IMP	51531.9	47753.3	47216.5	42274.2	32324.5	32887.7	105603	103844	107147	32053.8	54935.4	56602.5
S-adenosyl-L-methioninamine	N/A	N/A	2496.73	N/A	N/A	N/A	N/A	2496.61	N/A	N/A	N/A	N/A
GMP	156694	174106	125673	229796	248175	181663	263992	170489	236759	129295	117376	137365
xanthosine-5-phosphate	6528.15	6650.13	4007.51	5096.07	5762.68	N/A	N/A	N/A	4991.95	4097.82	7488.04	4153.88
riboflavin	1.80758e+06	2.45233e+06	2.00523e+06	3.11297e+06	1.9449e+06	2.66965e+06	1.93617e+06	2.87687e+06	3.173e+06	3.07527e+06	2.87889e+06	2.24879e+06
S-adenosyl-L-homoCysteine-posi	106048	99888.8	86573.1	239803	213173	178159	179808	192204	209958	146548	171128	182688
S-adenosyl-L-methionine	64088.9	74911.3	84421.9	20789.2	30792.2	24137.2	31728.6	9872.7	43391.5	39951.3	26589.3	34954.8
folate	8.38617e+06	1.23087e+07	9.19688e+06	7.50061e+06	7.88699e+06	6.76876e+06	9.74336e+06	9.36607e+06	6.63329e+06	8.54565e+06	9.15155e+06	7.07002e+06
7,8-dihydrofolate	N/A	3328.18	4993.72	5824.96	6656.69	6731.78	5821.66	6656.69	2515.3	9986.81	6655.84	7411.82
5-methyl-THF	26636.7	17467.3	10818.3	13303.5	9987.26	6637.28	16643.3	10187.7	24975	16643.9	9984.74	15707.3
Diiodothyronine	N/A	N/A	N/A	4161.95	N/A	N/A	N/A	6628.71	N/A	4162.26	3337.76	3328.02
glutathione disulfide-posi	13314.9	12463.6	8324.67	8321.59	5825.28	6659.14	6658.69	10673.9	9155.09	16645.1	5014.5	9152.99
NAD+_posi	3328.27	17477.8	19975.6	15811.5	16649.1	9892.63	56605.2	73263	64091.5	21627.7	16645.3	10807.7
NADH	N/A	8321.74	N/A	N/A	N/A	N/A	N/A	N/A	4162.27	N/A	N/A	N/A
dephospho-CoA-posi	N/A	N/A	N/A	2496.64	N/A	1665.41	8323.7	3327.46	N/A	4159.47	N/A	N/A
NADP+_posi	N/A	N/A	N/A	N/A	N/A	N/A	N/A	N/A	N/A	N/A	4161.9	N/A
NADPH	24960	3313.48	16273.5	3067.29	N/A	N/A	8769.67	7150.44	3713.89	2490.24	N/A	2382.31
coenzyme A-posi	N/A	N/A	N/A	N/A	N/A	N/A	N/A	N/A	N/A	N/A	N/A	N/A
FAD	8323.79	4162.46	N/A	4993.75	4993.75	N/A	9989.92	N/A	N/A	4993.27	7489.91	N/A
acetyl-CoA-posi	N/A	N/A	N/A	N/A	N/A	3495.61	4499.73	4494.09	10985.2	N/A	N/A	N/A
propionyl-CoA-posi	N/A	N/A	N/A	N/A	3327.94	3336.24	2423.48	4997.32	2496.87	1657.12	6656.24	5815.36
acetoacetyl-CoA-posi	N/A	3330.85	N/A	1665.41	N/A	1674.36	1665.4	N/A	N/A	N/A	N/A	2496.79
malonyl-CoA-posi	1665.43	N/A	N/A	N/A	N/A	N/A	N/A	N/A	N/A	N/A	N/A	N/A
succinyl-CoA-posi	N/A	5825.34	N/A	4143.15	N/A	N/A	3299.86	N/A	N/A	N/A	N/A	N/A
sarcosine	8.1832e+06	8.75801e+06	8.29049e+06	6.93914e+06	5.7793e+06	6.49765e+06	3.7929e+06	4.34855e+06	4.90909e+06	3.94567e+06	3.99143e+06	3.70882e+06
putrescine	N/A	9152.36	N/A	N/A	9227.19	13148.3	11366.2	12268.3	21802.2	N/A	10073.5	5144.17
spermidine	198399	208261	209853	773067	802644	711622	132496	100241	102768	549621	417239	374754
spermine	3013.68	3890.59	16101.1	N/A	3984.36	N/A	15529.7	N/A	23682.6	18155.6	N/A	13100.2
N-acetyl spermine	17145.6	35854.9	N/A	17288.6	N/A	82142.4	N/A	N/A	15856.6	104586	83913.5	66776.4
N-acetyl spermidine	24193.6	40601.1	24357.2	27380.1	46071.8	59763.5	33247.3	58048.8	20439.1	30581.1	26745.4	30692.3
Nicotinamide Riboside	64906.2	55775.9	35046.1	5737.99	8724.56	N/A	24730.5	9112.69	32136.8	4417.45	27155.3	7840.22
Adenylosuccinate	3328.28	9163.05	8321.03	15845.7	16646.6	9155.34	N/A	4159.96	N/A	25811.1	17480.5	22476.3
cholesterol	1.19612e+07	1.10357e+07	1.81183e+07	3.65407e+07	4.28548e+07	9.48748e+06	1.54925e+07	3.62463e+07	1.77914e+07	7.45356e+08	1.66867e+08	9.48298e+06
arginosuccinic acid	23273	11255	13800.5	290693	264792	329596	333524	332872	291264	471803	515192	436799
phosphocreatine	23158.3	17683	9360.16	101711	85067.6	121905	100604	98473.5	130473	120129	152284	148751
retinoic acid	6591.12	21292	6269.35	8139.95	3842.53	17883.7	5396.61	13554	18426.9	5997.55	16274.7	21757
N-acetyl-L-alanine	357702	314160	205501	161550	194862	195673	125732	128098	137377	177358	148200	133216
HMG-CoA_pos	N/A	N/A	N/A	2496.86	N/A	N/A	2496.45	N/A	N/A	2496.98	N/A	2496.99
cysteine sulfinate	352425	476748	334977	129058	291569	260897	273186	319980	348969	218908	251611	271231
N-acetylaspartylglutamic acid	N/A	3328.1	N/A	N/A	N/A	N/A	N/A	2477.84	5836.42	N/A	N/A	N/A
N-acetyl-L-aspartic acid	4987.46	13291.6	N/A	13309	10894.8	29130.5	13304.3	15793.6	26302.8	35660.2	38286.2	29961.4
mevalonate_pos	N/A	4993.54	N/A	N/A	N/A	2496.71	N/A	N/A	N/A	N/A	N/A	N/A
5,10-methylene-THF	N/A	N/A	1665.26	2496.87	N/A	N/A	N/A	N/A	N/A	N/A	4162.2	1665.41
tetrahydrofolate(THF)	2496.64	N/A	N/A	N/A	N/A	N/A	N/A	N/A	N/A	N/A	3328.02	N/A
ADP-Ribose	N/A	N/A	N/A	N/A	N/A	N/A	N/A	N/A	N/A	N/A	N/A	N/A
glyoxylate	N/A	2497.41	N/A	9987	14147.7	7490.29	5822.41	11652.5	11652.7	10816.2	9987.49	16643.3
glycolate	2496.8	N/A	N/A	N/A	N/A	N/A	N/A	N/A	N/A	N/A	N/A	N/A
pyruvate	7407.16	4166.09	7489.47	10730.8	3316.19	11569.2	8325.49	5819.82	8313.79	12367.9	4162.1	9898.43
lactate	6.81524e+06	7.05564e+06	6.84158e+06	4.42896e+06	4.27986e+06	4.42757e+06	5.24486e+06	5.2118e+06	5.38384e+06	3.19542e+06	3.26125e+06	3.52459e+06
2-oxobutanoate	27920	30247.7	27455.6	34846.8	56987.4	48504.9	36863.5	50472.5	45590.4	24630.5	13716.5	39652.7
acetoacetate	30340.9	35954.9	23680	27030.6	45265.4	41818.3	33837.6	25066.6	30734	26271.1	25508.4	25519.2
glycerate	N/A	N/A	3328.59	6639.49	9871.63	16658.2	3328.02	4162.01	7470.61	12465	9276.48	7596.46
uracil	28302.3	20815	8319.43	76595.8	53012	61584	7476.8	9987.31	3330.51	54103.2	44943.8	36621
fumarate	342597	390562	195108	430355	388240	368694	218324	324459	386327	362409	354480	187614
Maleic acid	282319	368872	263102	359589	443616	385201	210353	301359	308315	355093	286740	314067
2-keto-isovalerate	260425	394413	251806	391520	415338	424753	212130	316280	366564	316333	361835	273130
Guanidoacetic acid	29964.6	30791.8	24136.9	11652	6751.7	14031.8	8623.05	10821	4131.49	4160.84	5002.59	8318.87
succinate	99859.6	82258.8	87409.4	64268.5	42422.1	56417.6	32371.9	58968.1	97819	45874	40821.6	27721.3
Methylmalonic acid	198559	125351	115562	84953.7	74252.6	82920.6	62390.4	70756.2	134991	82876	45756.9	42781.4
3-S-methylthiopropionate	N/A	N/A	N/A	N/A	N/A	N/A	N/A	N/A	N/A	N/A	N/A	N/A
nicotinate	8530.1	21529.7	18794.2	18282.7	19108.8	9247.75	15581.6	12088.2	16657.7	16019.2	13813.9	21745.3
taurine	85753	86578.2	83252.6	224101	224051	202401	49109.9	47453.7	59103.1	54936.8	57442.4	30796.5
Pyroglutamic acid	893475	942288	770945	871450	814365	717026	722827	854548	881737	853853	951031	865165
Citraconic acid	445766	697420	580883	183561	208742	203617	175746	213244	216640	148201	134609	151844
2-ketohaxanoic acid	11650.2	20804.7	22470.1	19142.6	12481.4	14976.9	13210.9	20807.4	23305.7	27347.1	21746.3	16633.2
N-Acetyl-L-alanine_neg	5835.9	3331.04	4993.5	N/A	N/A	N/A	N/A	N/A	N/A	N/A	N/A	N/A
oxaloacetate	50101.6	67006.9	56207.4	64996.4	90322.1	67467.7	51871.1	80751.8	70827.7	72861.4	78937.8	74909
Hydroxyisocaproic acid	13266.2	4657.69	11722	25789.9	28323.2	18832.1	19798.6	11688	6629.76	19523.2	33936.7	23439.9
malate	1.73976e+06	2.27006e+06	1.31128e+06	1.57548e+06	1.94826e+06	1.55454e+06	980676	1.4905e+06	1.02365e+06	836561	654953	639658
hypoxanthine	1.11191e+06	2.06764e+06	1.283e+06	1.3638e+06	1.02381e+06	1.28933e+06	79710.8	109901	97363.5	1.51904e+06	1.06628e+06	1.32975e+06
anthranilate	99923.2	134780	90376.3	130957	98321.2	88468.3	61135.7	85232.9	56203.8	135846	132917	135605
p-aminobenzoate	N/A	5715.58	5510.34	N/A	6338.71	N/A	9128.6	11578.6	15589.8	N/A	N/A	4099.29
p-hydroxybenzoate	264637	221019	221384	177998	218010	195043	181772	182547	247039	203000	195904	168449
acetylphosphate	68834.1	38453.8	57117.9	39376	34303.7	36508.6	38537.3	64766.9	51489.5	50232.8	28164	64495.9
Carbamoyl phosphate	13307.1	19143	10818.4	31622.6	55764.7	39918.4	19140.5	15812.4	18308.6	46429.8	47444.4	58266.2
a-ketoglutarate	118044	109671	102727	716351	424547	585850	381143	428497	330202	919760	723782	847445
Phenylpropiolic acid	220454	267372	207226	1.21802e+06	1.03734e+06	807044	535888	860760	772906	1.37678e+06	1.40281e+06	1.27215e+06
2-oxo-4-methylthiobutanoate	N/A	N/A	N/A	N/A	N/A	N/A	N/A	N/A	2383.13	5702	N/A	N/A
2-Hydroxy-2-methylbutanedioic acid	58212.1	72301.7	47508.5	90603.2	58756.6	71451.3	59991.9	62750.4	75878.1	94311.9	83579	78177.4
3-methylphenylacetic acid	3330.66	4157.07	4968.11	10402.1	6652.88	4897.52	26538.4	8323.42	13311.8	13226.5	11662.9	13139.4
xanthine	949218	1.21127e+06	700966	4.64828e+06	2.71138e+06	2.1037e+06	354394	630159	495094	1.87784e+06	2.13843e+06	1.56841e+06
Hydroxyphenylacetic acid	N/A	11889.9	4639.25	30651	14558.6	18199.8	6217.01	34846.6	12431.7	17366.6	27289.8	19747.2
2,3-dihydroxybenzoic acid	6951.17	6672.19	9152.37	15209.5	5900.29	14456.6	28458.5	31951	13719.4	23567.3	17654.2	17361.8
orotate	58460.3	65956.9	45629.1	51685.5	75446.4	47464.8	49221.7	50857.6	40550.4	98104.1	93765.2	69811.1
dihydroorotate	140840	133732	138245	100301	166965	107506	249362	237660	293834	105039	123490	109731
allantoin	39951.7	45776.2	14149	49942.3	15814.3	41616.4	39131.3	16654.1	30799.5	33295.5	39124.3	41623.8
Aminoadipic acid	24667.3	27166.1	17675.2	437353	314143	271435	294155	223622	136697	651692	712472	699930
Indole-3-carboxylic acid	24476.1	22665.7	20609.4	222445	141612	187453	164407	83776	92562.6	283264	294392	279139
phenylpyruvate	N/A	N/A	2477.65	N/A	N/A	N/A	N/A	4162.13	3328.02	N/A	N/A	N/A
Atrolactic acid	4084.61	12576.4	4166.2	8932.7	6660.5	3328.03	6549.35	13323.4	6658.77	4985.61	3336.28	5816.45
Phenyllactic acid	19974.4	14979.9	13238.8	36624.1	33299.8	24966.2	18318.1	22948	21633.7	31628.8	34955.5	21639.7
quinolinate	N/A	16715	14156.3	14513.5	11005.7	9724.55	24608.7	34172.1	41162.1	19583.9	5967.37	11068.5
phosphoenolpyruvate	2922.59	N/A	N/A	6677.21	3328.46	N/A	9916.67	5628.39	N/A	9800.6	N/A	9373.18
Uric acid	48277.7	32468.8	37448.2	65742.2	59096.7	56468.9	43278.3	38285.8	52435.3	55890	83250	59930.8
dihydroxy-acetone-phosphate	45596.5	42710	35874.7	34133	37455.1	30057.9	51607.4	80649.3	54852.6	21640.9	15133.8	16638.7
D-glyceraldehdye-3-phosphate	14236.8	9570.98	5253.64	30727.7	27640	14591.1	27397.7	15980.5	26351.8	23208.6	10901.4	19231.2
sn-glycerol-3-phosphate	295784	468835	299053	633213	679955	592897	293473	315182	260772	580301	700753	665884
shikimate	N/A	N/A	N/A	N/A	N/A	N/A	N/A	N/A	N/A	N/A	N/A	N/A
aconitate	216786	484716	323319	136209	99597.5	129955	111338	172542	150879	110701	98133.9	102472
allantoate	62425.9	84080.4	55764.6	39953.8	33293.8	25820.7	50771.5	28274.7	54100.7	23304.1	27475.1	24144.5
Ascorbic acid	47869.2	7153.66	34293.8	76354.9	62366.5	79664.1	515242	817347	610962	43114.8	30305.9	26759.6
2-Isopropylmalic acid	47334.3	49886.3	44719.4	96745	29662.8	20799.8	71348.5	54318.8	39120	21681.4	57373.6	20132.8
N-carbamoyl-L-aspartate-nega	46608.9	56599.1	31626.2	22480.2	24135.7	19143.2	37454.7	44947.4	56600.7	26679.9	23303.8	25800.4
Pyrophosphate	7.97395e+06	8.43739e+06	7.70407e+06	4.91478e+06	6.31405e+06	6.52743e+06	7.44547e+06	8.25875e+06	7.28926e+06	5.66695e+06	6.02662e+06	6.41747e+06
glucono-?-lactone	3328.08	2496.7	N/A	4993.62	8324.44	6656.06	3328.17	7493.62	7490.56	13315.4	7492.82	6658.92
myo-inositol	1.21825e+07	1.35646e+07	1.36667e+07	1.96487e+07	1.54181e+07	1.13495e+07	1.76717e+07	1.53849e+07	1.0718e+07	1.86457e+07	1.66742e+07	1.47215e+07
hydroxyphenylpyruvate	N/A	4159.77	N/A	52436.6	40787.2	64089.4	39236.9	63658.4	48623.7	54099.4	69918.2	53269.6
homocysteic acid	N/A	N/A	N/A	N/A	N/A	N/A	N/A	6658.98	N/A	N/A	5824.95	4159.55
4-Pyridoxic acid	27173.5	36026.1	25871.5	74671.1	48867	49416.4	49829.7	31826.6	41020.9	62825.2	99327.6	71428.8
3-phosphoglycerate	N/A	6755.96	N/A	10683.9	N/A	5205.62	N/A	N/A	7205.4	N/A	7679.78	4646.2
Indoleacrylic acid	300084	324445	279101	392507	388299	418398	251993	316803	360494	404020	357237	370741
Kynurenic acid	N/A	26708.6	N/A	777268	978463	819379	431278	417248	229619	1.86813e+06	1.54748e+06	1.23418e+06
citrate-isocitrate	3.31707e+06	1.23922e+06	3.83698e+06	311988	410690	660812	2.61204e+06	1.36592e+06	2.55272e+06	161557	140066	113256
isocitrate	20793.9	18321.3	12339.2	5843.58	3293.32	N/A	8315.61	3315.63	18234.3	3312.38	5815.25	N/A
citrate	1.03254e+06	337057	1.21444e+06	101774	98213.4	184232	768247	450432	562403	75439.3	44178.8	37024.1
2-dehydro-D-gluconate	3330.46	7496.85	4159.47	9155.39	5822.39	10820.8	N/A	11649.8	4162.23	13313.3	13314.6	4162.2
D-gluconate	130722	183253	125737	214112	164464	159070	140861	164062	111340	164934	199940	182427
D-erythrose-4-phosphate	13462.7	10638.2	7332.44	4480.13	10301.4	18443	22229.6	4624	25264.8	18923.2	18220	9063.76
Xanthurenic acid	52435.1	30749.6	40691.2	76787.3	77734.4	127383	30646.6	103870	57255.2	139077	113913	61656.2
lipoate	14978.8	11647.7	9984.01	2562.77	N/A	4161.89	8321.58	N/A	N/A	3327.71	N/A	4058
D-glucarate	N/A	3328.02	N/A	N/A	N/A	N/A	N/A	N/A	4162.39	N/A	4993.65	2496.64
deoxyribose-phosphate	19975.8	24889.4	10827.7	21462.6	8335.53	14979.6	17353.2	16642.8	26638.4	9996.13	14198	9154.1
pantothenate	4.53507e+06	4.33232e+06	3.53197e+06	5.3853e+06	3.69855e+06	2.87509e+06	3.2603e+06	4.39319e+06	4.29708e+06	5.08862e+06	6.54032e+06	4.37289e+06
prephenate	N/A	N/A	N/A	N/A	N/A	N/A	N/A	N/A	N/A	N/A	N/A	N/A
deoxyuridine	N/A	N/A	N/A	N/A	N/A	N/A	N/A	N/A	2524.78	N/A	N/A	N/A
ribose-phosphate	53904.5	356566	33667.7	218486	228230	211739	91486.5	203751	117554	272968	225717	223160
thymidine	N/A	N/A	N/A	2477.76	N/A	N/A	N/A	N/A	N/A	N/A	N/A	N/A
uridine	292377	324269	198838	1.10383e+06	809923	799780	52469.4	49136.7	63264.8	843711	784999	546533
deoxyinosine	9995.58	24142	3327.91	5820.77	9054.32	10817.2	18312.1	9984.96	11649.9	15766.7	10822.4	15819.9
shikimate-3-phosphate	N/A	N/A	N/A	N/A	N/A	N/A	N/A	N/A	N/A	N/A	N/A	N/A
D-glucono-?-lactone-6-phosphate	N/A	3469.58	9851.87	N/A	8521.62	5962.69	N/A	2972.6	4013.72	10280.7	N/A	5622.16
hexose-phosphate	133188	110612	146264	244444	256341	281895	154932	207863	70489.2	166939	177839	204682
glucose-1-phosphate	N/A	N/A	N/A	N/A	70154.6	91086.1	N/A	59372	93295.6	114672	135354	107327
glucose-6-phosphate	25509.8	13025.9	13478.8	61836.7	54093.8	60005.6	54523.1	35103.5	43602.7	24265.4	18568	52823.7
fructose-6-phosphate	66966.7	19709.8	25454.3	50963.1	50575.2	64752.8	30145.8	40842.1	33313.4	23563.3	28986	27065.1
1,3-diphopshateglycerate	8319.39	10815.8	8320.27	31627.7	28293.7	33290.4	16646.9	29130.5	23306.7	24060.3	34950.9	38293.2
2,3-Diphosphoglyceric acid	4158.82	1665.42	1665.42	N/A	5088.51	N/A	N/A	8321.76	4164.56	8338.27	N/A	4159.87
S-ribosyl-L-homocysteine-nega	N/A	N/A	N/A	N/A	N/A	N/A	N/A	N/A	N/A	N/A	N/A	N/A
inosine	501978	911765	351603	805264	618689	484199	280686	344922	412578	2.18465e+06	2.20749e+06	1.67519e+06
6-phospho-D-gluconate	N/A	N/A	N/A	N/A	N/A	3330.51	N/A	7479.07	2476.83	N/A	4159.7	N/A
xanthosine	53492.7	62830.1	44900	74051.3	65726.1	58278.5	39196.3	56554	54984.3	76338.4	102684	71444.2
D-sedoheptulose-1-7-phosphate	39506.8	45498.1	26934	52257.8	61304.9	67630.6	41823.2	48158.4	52011.7	39552.1	33791.7	36513.2
N-acetyl-glucosamine-1-phosphate	61236.5	32927.6	23326.7	114880	154034	129878	39114.4	34960.5	36733.9	65428.2	48188	59109.9
glutathione-nega	7476.89	11645.5	11488	27559.1	20684.7	13335.9	6760.25	5794.46	10759.1	10821.5	9226.04	9152.5
dUMP-nega	N/A	N/A	N/A	N/A	N/A	N/A	N/A	N/A	N/A	N/A	N/A	N/A
Geranyl-PP	13957.2	22391.3	21417.4	39116.1	24968	19142.8	7479.74	15300.3	3324.21	17381	14978	29127.2
O8P-O1P	35801.3	43891	27847.9	16553.8	17031.6	62674.3	77910.7	38258.5	35460	30744.1	18650.9	57929.3
dTMP-nega	6657.6	12484.2	9996.59	8322.09	4161.89	2496.68	4990.88	N/A	N/A	4989.87	22499.1	4123.93
cyclic-AMP	4162.18	7490.24	N/A	15072.9	24138.1	15847.5	17476.8	10816.4	8321.82	24995.3	35785.8	46615.8
fructose-1,6-bisphosphate	35722.9	37388.6	31528	15042.1	23300.6	26198.2	20710	22467.1	15915.3	16639.8	17495.3	25753.1
trehalose-sucrose	204518	122181	134383	127154	104352	75766.3	176273	149767	146400	119644	114749	99474.6
Cellobiose	1669.02	9146.09	6656.31	3336.48	4158.83	7492.84	1665.24	2500.85	3743.75	2500.87	10814.4	N/A
orotidine-5-phosphate	8957.94	19801.1	27380.8	23180.8	15656.4	19647.9	6976.87	20763.7	9171.09	24748	15460	23389.8
SBP	56953.9	187722	34961.7	1.31207e+06	232569	82624.3	24644.3	69569.4	40818.9	477617	585306	152359
trans, trans-farnesyl diphosphate	N/A	N/A	3328.37	N/A	N/A	3328.44	4152.57	N/A	4159.55	4159.66	N/A	N/A
S-adenosyl-L-homocysteine-nega	3731.62	39093.8	31651.3	61310	60786.5	63264.8	21564.3	26633.8	36580.3	29078.8	25797	22471.8
dCDP-nega	N/A	2496.75	2496.7	4159.73	2496.89	2496.19	2496.8	6659.2	3328.26	3330.66	N/A	N/A
5-phosphoribosyl-1-pyrophosphate	128684	368313	61375.9	113915	78227.6	82356.3	31888.7	111199	48267.2	62515.8	75489.3	63924
Deoxycholic acid	N/A	N/A	N/A	N/A	N/A	4162.11	7480.9	7456.62	N/A	N/A	3347.6	N/A
OBP	8973.78	8319.4	3812.3	65592.7	65504.2	57426.4	63759.5	62824.8	62285	73680.9	85202.5	61584.1
dTDP-nega	5824.99	14151.4	9944.83	N/A	7584.82	7505.11	N/A	4981.26	2581.37	3320.3	3214.02	9152.8
CDP-nega	27102.5	19403.7	N/A	66052.7	62965.8	44566.4	15573.5	30333.1	9725.71	128526	112147	106701
UDP-nega	N/A	7326.83	7422.21	7118.37	4996.08	6033.71	5613.31	3295.25	N/A	3603.36	N/A	2897.74
Cholic acid	15680.8	7943.21	6392.81	15348.1	6924.2	12861.7	12262.5	14635.1	21486.4	15005.2	19880	6140.13
trehalose-6-Phosphate	N/A	7062.1	N/A	N/A	N/A	N/A	6748.31	N/A	12478.5	N/A	9158.4	2517
Thiamine pyrophosphate	2486.95	4198.6	8323.13	N/A	N/A	2477.89	8285.21	8321.58	10723.5	2515.35	N/A	N/A
adenosine 5-phosphosulfate	N/A	5825.18	2496.64	19145.8	26637.1	24137.1	2497.05	9156	N/A	24968.9	22472.7	16639.9
ADP-nega	N/A	5834.02	N/A	6656.34	N/A	6658.91	19974.2	5002.73	15812.2	19971.9	7487.73	N/A
dGDP-nega	N/A	4879.81	N/A	N/A	4159.78	N/A	13312.6	3451.54	12486.7	15812.2	8324.05	2515.29
IDP-nega	N/A	4993.5	N/A	N/A	3328.24	N/A	4993.77	4993.5	N/A	N/A	N/A	N/A
GDP-nega	N/A	N/A	N/A	N/A	N/A	N/A	4162.04	N/A	N/A	N/A	N/A	N/A
CDP-ethanolamine	N/A	N/A	N/A	N/A	N/A	3330.65	N/A	N/A	N/A	N/A	N/A	N/A
FMN	N/A	N/A	N/A	4171.15	N/A	2496.86	N/A	N/A	2496.62	N/A	N/A	N/A
cholesteryl sulfate	648266	685719	291443	556054	289869	391642	487478	476429	640954	674576	437149	594869
dCTP-nega	N/A	N/A	2496.82	N/A	N/A	N/A	N/A	N/A	N/A	N/A	N/A	N/A
dUTP-nega	N/A	N/A	N/A	N/A	N/A	N/A	4993.64	N/A	N/A	N/A	N/A	N/A
dTTP-nega	N/A	6692.4	7229.97	14976.3	19762.2	33921.6	5933.14	3015.7	7319.38	14147.9	5864.4	13011.7
CTP-nega	23498.9	19978.6	12395.9	20504.7	24890.5	38339.8	22818.9	21530.9	19901.3	19164.1	11321.1	15907.8
UTP-nega	N/A	N/A	5656.83	N/A	N/A	N/A	N/A	N/A	5822.49	N/A	N/A	N/A
CDP-choline	N/A	N/A	N/A	N/A	N/A	N/A	N/A	N/A	N/A	N/A	N/A	N/A
dATP-nega	N/A	N/A	N/A	N/A	N/A	N/A	N/A	N/A	N/A	N/A	N/A	N/A
Taurodeoxycholic acid	109225	50902.1	97014.8	138926	74924.9	70784	111198	120667	95770.2	146638	21655.7	116889
ATP-nega	N/A	N/A	N/A	N/A	N/A	N/A	7489.9	4990.85	4159.35	N/A	N/A	N/A
dGTP	N/A	N/A	N/A	N/A	N/A	N/A	4945.46	13314.6	8321.84	N/A	N/A	2490.83
GTP-nega	18412.4	23309.9	22376.9	90995	117388	127364	105721	87988.4	126459	137368	156524	130706
UDP-D-glucose	8324.9	7489.98	N/A	10818.5	6656.41	7492.62	69102.3	44952	34128.1	22450.2	20811.4	29131.4
UDP-D-glucuronate	N/A	N/A	N/A	3328.1	N/A	N/A	N/A	3310.09	N/A	N/A	N/A	4993.63
ADP-D-glucose	N/A	N/A	N/A	N/A	N/A	N/A	N/A	N/A	N/A	N/A	N/A	3724.99
guanosine 5-diphosphate,3-diphosphate	49260.1	77404.8	41629.1	21738.3	34968.4	43193.8	33294.1	27454.9	38257.5	31561.7	41879.4	43029.7
UDP-N-acetyl-glucosamine	4159.39	4162.04	4159.7	12481.2	4993.91	6656.1	36628.8	37459.8	27468.2	15812.6	20809.5	19143.2
glutathione disulfide-nega	N/A	N/A	N/A	2517.68	N/A	4965.94	N/A	N/A	N/A	4150.98	N/A	9151.43
NAD+_nega	N/A	9154.55	4162.27	N/A	3330.51	N/A	11651.9	7489.91	6659.11	3328.02	4159.7	N/A
NADH-nega	N/A	N/A	N/A	N/A	N/A	N/A	N/A	2496.64	N/A	N/A	N/A	N/A
dephospho-CoA-nega	N/A	N/A	N/A	N/A	N/A	N/A	3226.94	3332.01	4145.66	N/A	N/A	N/A
cyclic bis(3->5) dimeric GMP	N/A	N/A	N/A	N/A	N/A	N/A	N/A	N/A	N/A	N/A	N/A	N/A
NADP+_nega	N/A	N/A	N/A	N/A	N/A	N/A	N/A	N/A	7490.52	N/A	N/A	N/A
NADPH-nega	N/A	N/A	N/A	N/A	N/A	N/A	N/A	N/A	N/A	N/A	N/A	N/A
2-hydroxygluterate	909084	1.30314e+06	811219	1.83383e+06	1.49956e+06	1.50888e+06	598537	850499	922193	1.32451e+06	1.29018e+06	1.2628e+06
2-deoxyglucose-6-phosphate	15992	14580.8	21257.8	3188.98	6545.94	8270.31	3356.08	10808.7	4064.47	6346.47	N/A	9846.63
4-phosphopantothenate	6656.61	6656.66	2637.91	3324.74	4576.35	2429.06	5825.25	4159.75	N/A	N/A	11649.4	N/A
dehydroascorbic acid	N/A	N/A	N/A	7490.26	7497.23	14979.9	6656.55	6654.55	8321.87	11650.1	11753.9	18277.7
3-hydroxybuterate	N/A	4997.88	N/A	N/A	4858.32	N/A	3364.66	3460.99	N/A	4159.36	N/A	N/A
itaconic acid	229600	218222	171978	85533	83174.5	81112.2	68052.5	136872	119472	60665.4	89050.5	70444.4
sorbitol	215709	94905.2	388386	460898	2.98466e+06	256548	478435	2.25709e+06	287394	1.82589e+06	1.89921e+06	120707
glycerol 3-phosphate	314044	532378	388310	1.08801e+06	1.25454e+06	1.13716e+06	329969	422788	285018	1.0606e+06	1.12416e+06	1.01997e+06
UDP-xylose	N/A	N/A	N/A	N/A	N/A	N/A	N/A	N/A	N/A	N/A	N/A	4993.88
Gluterate	18309.3	19140.8	12484.2	29129.2	20891.2	12088.9	29130.9	23426.8	11586.3	14728.6	10762.9	18827.9
2-oxoadipate	5646.44	15601	15000.9	13825.7	7806.41	8052.67	29548.7	62773	44112.6	3510.61	7503.57	6495.34
methylsuccinate	3328.09	4984.39	3328.02	N/A	7483.83	3330.51	4159.71	9162.69	5822.2	N/A	4988.25	4159.7
mevalonate_nega	N/A	N/A	N/A	N/A	N/A	N/A	N/A	N/A	N/A	N/A	N/A	N/A
